# Supplementary material for: Peritoneal macrophages regulate distal wound healing via endocrine release of plasma fibronectin
Source: J Clin Invest. 2026 Mar 12;136(9):e198632. doi: 10.1172/JCI198632 (PMC13132365; doi:10.1172/JCI198632)
Supplement: Supporting data values [file jci-136-198632-s291.xlsx]

## Sheet: Fig 1
Fig 1C
days	WO												PS
0	0	0	0	0	0	0	0	0	0	0	0	0	0	0	0	0	0	0	0	0	0	0	0	0	0
1	22.6543	28.1562	31.023	20.2343	46.904	24.2308	-8.63277	-9.06984	40.8397	31.1128	18.7334	12.4107	63.9651	64.1542	53.7519	51.4633	56.1717	50.6676	63.9519	48.0434	69.791	45.2944	66.7803	41.8063	55.9391
2	40.4928	37.1838	51.9577	46.2436	72.4359	66.5348	39.7688	45.9837	59.8057	68.0566	65.2324	57.0175	73.2489	77.4387	86.159	63.7773	59.4237	83.59	77.5765	65.0608	86.2443	75.0298	83.0543	79.3871	73.8741
3	53.1702	67.0917	66.2584	69.3821	70.6547	80.2622	62.7467	44.0545	73.8862	78.0184	69.2166	71.5246	89.0402	88.3821	87.0075	68.5938	80.9411	82.1801	83.1428	81.6039	92.1549	78.7065	80.0519	81.0813	76.2247
5	86.2175	95.127	93.9404	95.6775	96.0229	92.8568	87.4612	90.092	89.1279	87.557	97.8933	82.3997	100	97.1692	100	90.2773	93.7023	94.4685	91.1182	87.9988	99.2026	92.3582	97.4556	94.7469	94.0976
7	100	100	100	100	100	100	100	100	100	100	100	100	100	100	100	100	100	100	100	100	100	100	100	100	100
Fig 1E	epithelial gap
SW	PS+SW
4.13	1.9838
4.284	1.8207
3.4615	1.151
4.207	1.607
3.728	1.8076
Fig 1F	epidermal thickness
SW	PS+SW
40.3333	64.1667
38.6167	81.2333
39.6667	80.5333
23	58.3333
	69.9167
	50.6
	77.4
Fig 1G	epidermal tichkness
SW	PS+SW
151.5	164
132.5	208
99.95	339
78	204
	351
	161
	185
Fig 1H	wound on the back
SW	PS+SW
-16.2298	-2.81458
-54.5974	55.8555
-1.17863	-1.38359
-23.8543	13.0715
-28.1519	6.15186
Fig 1I
WO	PS	extraperitoneal injury	LPS	ATP	heat-inact. E.coli	E.coli 103	E.coli 105	E.coli 109
40.1734	64.1542	38.4629	79.4938	57.4561	58.5987	60.7004	59.9252	23.3075
35.5106	53.7519	31.6537	58.1492	55.5558	58.3455	53.5891	64.226	26.0968
41.5901	51.4633	26.8824	52.4872	67.127	59.1506	67.8345	66.7062	54.1641
28.1406	56.1717	27.8604	52.8569	33.4488	67.438	35.8268	58.6406	4.72526
46.9568	50.6676	33.0836	84.5781		49.9046
31.5313	63.9519	4.72996
15.2469
Fig 1M
WO	PS
0.831667	2.77667
0.8458	5.48533
1.5315	3.20367

## Sheet: Fig2
Fig 2B
LPMs			B cells			T cells			monocytes			SPMs			neutrophils			DCs			unknown cells
SW	PS+SW		SW	PS+SW		SW	PS+SW		SW	PS+SW		SW	PS+SW		SW	PS+SW		SW	PS+SW		SW	PS+SW
764000	31800		190000	343000		33132.1	91607.3		90400	756000		3120	74800		1690	188000		41100	65000		1543.96	2903.95
588000	161000		1640000	891000		48742.1	101231		86400	2040000		14000	369000		92100	1560000		160000	388000		40797.1	2439.66
1010000	10500		828000	178000		158832	45205.5		123000	939000		21500	170000		9130	615000		77200	138000		6416.82	2730.41
2430000	61300		880000	145000		199364	30749		568000	174000		14300	55400		14500	172000		95200	52100		12420.4	1580.5
252000	465000		259000	1430000		13873.4	529138		47400	3170000		16200	609000		77800	1530000		17600	414000		6992.2	26456.9
	12000			402000			99450			486000			118000			390000			91200			5967
Fig 2C
	SW				PS+SW
CD80	0.963637	0.965554	1.05821	1.0126	1.25981	0.861304	0.857088	0.952906
CD86	0.824521	0.688844	0.832887	1.65375	2.04588	2.09424	1.65349	3.09391
CD44	1.17089	1.1533	0.91087	0.764941	2.74763	2.01598	1.97305	2.87401
CD11b	1.39117	1.16658	0.534613	0.907642	4.27722	4.58613	4.57029	5.12474
CD102	1.00362	1.03768	1.00371	0.954993	1.62315	1.47685	1.40932	1.75335
CD62p	0.883146	1.1819	0.976159	0.958794	0.183221	0.365781	0.374691	0.330968
fibronectin	0.535332	1.03422	1.07944	1.35101	1.30808	1.04696	0.725115	1.51199
Marco	0.641468	1.02641	1.06129	1.27083	1.23771	1.03623	0.787902	1.39505
Msr-1	0.697922	1.02225	1.05164	1.22819	1.20028	1.03052	0.821299	1.33284
CD36	0.722221	1.02046	1.04749	1.20983	1.18417	1.02807	0.835673	1.30607
Tim4	0.896924	1.2095	0.942683	0.950889	0.848954	0.859756	0.939456	1.05325
MerTK	0.897006	1.20934	0.942728	0.950928	0.849073	0.859867	0.939504	1.05321
CD206	0.902212	1.03552	1.13254	0.929729	0.914182	0.952039	0.928757	1.38256
Fig 2D
	SW			PS+SW
CD80	1.02018	0.978558	1.00126	2.08871	1.63822	2.77381	2.01787
CD86	1.00704	1.02044	0.972519	1.12004	1.39871	1.12004	1.32144
CD44	0.726834	0.846544	1.42662	3.02312	6.50491	6.952	4.10892
CD11b	0.884459	0.902839	1.2127	1.08787	1.67415	1.80791	1.34646
CD102	0.998529	0.905984	1.09549	1.77581	2.12783	2.89864	1.78247
CD62p	1.1101	1.13437	0.755531	0.852361	1.45403	1.3095	1.32013
fibronectin	1.40823	0.66153	0.930237	3.16347	1.59657	3.37585	2.69845
Marco	1.37508	0.68902	0.935904	2.98775	1.54812	3.18288	2.5605
Msr-1	2.06093	0.849549	0.089524	3.9456	2.29779	3.01772	2.04228
CD36	1.82362	0.895536	0.280843	3.70118	6.79417	3.7142	3.3478
Tim4	0.854804	1.03591	1.10929	0.43339	0.308638	0.560565	0.56464
MerTK	2.67065	0.185818	0.143528	5.31055	6.68689	3.9701	2.0786
CD206	1.10927	0.886862	1.00387	0.825186	2.27873	1.38523	1.11344
Fig 2F
wild type		CCR2 ko
SW	PS+SW	SW	PS+SW
33.196	56.8769	30.3224	50.8699
23.1608	50.3472	44.7739	79.7584
27.1809	64.5398	25.8348	62.8596
	43.6919		58.9303
Fig 2H
control liposomes		Clodronate liposomes
WO	PS	WO	PS
29.0637	50.2674	38.5326	25.0374
45.1251	66.0867	21.1659	43.9906
45.3035	60.439	3.14871	22.9056
12.8345	56.0598	28.3091	17.5439
35.2511	60.4951	36.7211
Fig 2J
control liposomes+PS+SW PBS	clodronate+PS+SW+PBS	clodronate+PS+SW+LPMs	clodronate+PS+SW+B-cells
63.5355	-24.1065	51.1719	17.3413
67.947	16.1067	80.154	33.2036
59.0934	14.5738	50.3511	15.7332
72.8055	-2.69874	70.8107	38.4001
42.9239	33.9316	36.4407	-10.9565
		66.033	34.6301
Fig 2L
SW Cre-	PS+SW Cre-	SW Cre+	PS+SW Cre+
24.7996	66.8276	9.07645	15.0279
29.2071	67.3149	-11.9593	12.3403
28.1135	38.8762	-2.02954	7.23559
10.9309	48.0647	1.7439	25.1315
	41.563		14.8889

## Sheet: Fig 3
Fig 3A
SW	PS+SW
34.3249	0
11.9332	0
10.4058	0
	106.952
Fig 3B
SW	PS+SW
0	0
0	0
0	0
	10
Fig 3D
SW+PBS	SW+total PF
2.76304	41.8027
-0.37123	60.1257
44.6046	46.4326
20.6175	83.7866
-27.0035	70.5819
Fig 3E	woundclosure
SW	SW	PS+SW	SW
22.133	-15.8192	48.9363	64.3875
22.2539	-3.12177	79.1556	79.2443
18.7615	9.0293	59.952	62.0221
-13.8362	14.8299	78.782	38.4827
35.4388	19.2144	64.5101	53.9289
1.57675	9.8919	73.202	58.8483
Fig 3F	LPMs
SW	SW	PS+SW	SW
1900000	4360000	47000	3170000
3350000	3900000	300000	1760000
3540000	1080000	326000	1212000
982000	1880000	19100	1010000
2610000	780000	36300	3580000
1020000	1360000	42100	926000
Fig 3G	neutrophils
SW	SW	PS+SW	SW
10200	5010	4330000	65600
23100	6520	342000	2180
34900	7430	54300	4510
7290	3960	2700000	509
7090	475	3840000	19600
10900	194	1580000	2480
Fig 3H
CD86					CD44
SW	SW	PS+SW	SW		SW	SW	PS+SW	SW
11991	12522	54127	11363		69817	49724	141515	44445
11725	15216	27810	13660		52434	42796	142413	58986
14249	12819	30871	14132		60150	57615	146774	86023
22379	21318	93426	25006		43714	45630	91855	43718
21468	19690	114495	22664		58560	39808	129114	68453
21029	19541	107387	18352		48653	41054	64797	36054

## Sheet: Fig 4
Fig 4B
Rasgef1a	Dsg4	Myef2	Igkv 16-104	Vmn2r111	Igkv 12-47	4930474N05Rik	Q6PE87-2	Fgg	Fgb	Apob	Arrdc2	Gm906	C3	Fn1	Lamb3	Itih1	Myo1b	C8g	Ninl	A1bg	Ighv4-1	Igfals	Parp9
0.150843	0	6.17251	0	0	0	0	0	0	0	0.011823	3.38464	0.002518	33.5812	3472.75	0.005642	0	3.31486	0.418146	0.262921	0	0	0	17.5513
0.085836	0	4.88857	0	0	0	0	0	0	0	0.002947	2.9794	0.002197	48.3382	3335.67	0.004923	0	3.26547	0.431179	0.217332	0	0	0	17.9847
0.229237	0.047218	3.83835	0	0.068055	0	0.032623	0	0.01296	0	0.017711	2.45008	0.011734	28.8516	2663.01	0.01972	0	1.86337	0.221448	0.198846	0	0	0	11.3607
0.129504	0.026675	4.59599	0	0.024029	0	0	0	0.029286	0.018138	0.008894	2.95283	0.003314	37.5393	4105.78	0	0	3.0234	0.450374	0.315754	0		0	13.1931
Fig 4D
PBS	WT transfer	C3-/- transfer
10.2729	42.0263	25.8185
13.1644	42.4513	52.9809
9.56618	48.249	59.6088
36.7331	72.6776	31.911

## Sheet: Fig 5
Fig5A
serum			skin wound
fibronectin	hilyte 488 fibronectin		fibronectin	hilyte 488 fibronectin
191270	1564087		125473	194369
222134	1252433		126429	193383
247235	1607835		162555	229765
Fig5C
baseline	stimulation
11550	37791
10587	30902
10982	29687
11281	32123
9548	26757
Fig5E	serum
SW+FNgfp cells	PS+SW+FNgfp cells
372858	524500
215481	723405
299538	522986
Fig5G	skin wound
SW+Fngfpcells	PS+SW+Fngfpcells
43.3273	65.155
46.5643	90.5547
10.2837	76.3653
Fig5J
PS+SW+PBS	PS+SW+fibronectin
41.4771	62.2429
27.8692	31.6835
15.0279	69.4145
12.3403	83.4297
7.23559	39.807
25.1315
14.8889
Fig5M
PBS	PBS	Mac-Fn WT cells	Mac-Fn KO cells
74.8492	25.1508	51.7401	28.7801
70.8519	29.1481	65.6445	24.3273
67.7794	32.2206	55.5223	18.6958
70.4504		78.2604	43.2649

## Sheet: Fig 6
Fig 6C
minor complications	major complications
258.93	196.64
29.8	97.91
62.87	55.75
224.92	186.32
200.13	63.88
168.62	120.04
95.76	75.99
135.8	28.28
81	169.14
135.63	158.82
186.8	116.03
156.44	144.04
85.99	19.5119
305.54	126.936
48.57	111.563
137.25	126.691
155.56	38.7815
327.72	54.8687
89.22	172.956
320.97	129.45
93.09	146.887
255.25	88.2768
75.73	21.6614
178.36	206.935
121.15	85.4397
111.82
86.64
151.02
84.79
121.89
96.22
106.33
148.48
205.4
259.18
302.85
75.4438
150.227
203.356
53.9824
82.0303
212.362
118.075
255.799
151.754
126.538
140.818
241.451
202.187

## Sheet: Suppl Fig1
Suppl. Fig 1A
SW	PS+SW
5.492	2.431
7.975	3.258
7.469	3.078
11.253	2.226
10.82	2.989
Suppl. Fig1C
platelets		neutrophils		monocytes		macrophages
SW	PS+SW	SW	PS+SW	SW	PS+SW	SW	PS+SW
2924	2309.86	115119	181355	5523.11	10113.4	2924	5743.43
1664.16	2863.31	79768.7	49851	4160.4	4111.42	2662.66	1762.04
1664.84	1336.08	89225.2	60181.7	9208.66	2265.53	4370.21	1277.99
2094.77	1132.25	23790.6	52443.6	4937.68	2470.36	2244.4	1765.84
1254.68		37686.8		3020.52		1765.84
Suppl. Fig 1D
neutrophils		monocytes		macrophages
SW	PS+SW	SW	PS+SW	SW	PS+SW
1127410	428979	11728.2	201074	103625	14102.7
429745	422669	43590.9	16417.7	60967.4	10461.4
300983	2283966	14587.1	33348.3	61494.8	89699.5
221104	424746	48537.5	22058.8	13729.4	35585.8
1908396	390574	28103.6	25740.5	163704	22098.1

## Sheet: Suppl Fig2
Suppl. Fig 2B
platelets		neutrophils		monocytes
SW	PS+SW	SW	PS+SW	SW	PS+SW
653.693	877.217	13566.2	20279.4	678.643	653.723
455.206	2017.49	10963.7	31577.2	398.709	377.416
823.881	2012.01	9871.64	13867.9	847.761	420.42
3804.51	3577.73	26673.7	28078.9	1530.83	682.135
515.879	508.783	9687.06	14528.2	322.231	236.22

## Sheet: Suppl Fig 3
Suppl Fig3B
undefined			CD4			Tregs
SW	PS+SW		SW	PS+SW		SW	PS+SW
1.53972	0.941743		0.0455539	0.146007		0.0911079	0.306614
2.37953	1.10607		0.108903	0.0952241		0.103458	0.139174
1.9098	0.975808		0.0843688	0.345599		0.253106	0.406587
B			CD8			CD8
SW	PS+SW		SW	PS+SW		SW	PS+SW
0.0728863	0.204409		0.0728863	0.204409		0.0273324	0.043802
0.0435611	0.0732493		0.0435611	0.0732493		0.0707868	0.0366247
0.107378	0.162635		0.107378	0.162635		0.0383494	0.223623
MHCII			SM			Col
SW	PS+SW		SW	PS+SW		SW	PS+SW
0.783528	1.13885		3.80831	10.1694		10.6687	45.1453
1.16526	0.842367		6.79553	5.42778		10.7106	16.1442
0.736309	0.60988		13.6524	24.9644		26.1697	56.3529
GRZ			EC			Macrophages
SW	PS+SW		SW	PS+SW		SW	PS+SW
0.528426	1.59147		1.84949	1.80318		18.6407	8.97211
0.522733	0.725168		1.94936	3.47202		16.9616	17.3821
0.997085	0.975808		3.08329	3.00874		15.8613	6.24111
Neutrophils			Fn			Fibroblasts
SW	PS+SW		SW	PS+SW		SW	PS+SW
58.8192	26.4783		0.655977	0.0803037		2.46902	2.97854
56.1938	48.9013		0.735094	0.146499		2.25973	5.50835
32.8118	0.467575		0.260776	0		4.03436	5.2653

## Sheet: Suppl Fig4
Suppl Fig4C
PBS liposomes	Clodronate liposomes
137747	83.1826
170327	219.456
40917.8	317.136
Suppl Fig4E
monocytes		SPMs		neutrophils
PS+SW (PBS liposomes)	PS+SW (Clodronate)	PS+SW (PBS liposomes)	PS+SW (Clodronate)	PS+SW (PBS liposomes)	PS+SW (Clodronate)
444913	346929	114843	191267	325570	622237
185782	1162228	119182	499750	249160	2549821
201036	698986	19362.9	283922	441803	736983
161536		57520.8		307401
Suppl Fig4F
epithealial gap
PBS liposomes	Clodronate liposomes
PS+SW	PS+SW
2.086	4.648
2.008	2.444
2.68	3.794
0.859	2.878
2.436
Suppl Fig4G
epidermal thickness
PBS liposomes	Clodronate liposomes
PS+SW	PS+SW
56.15	27.4667
55.5167	25.95
50.9667	24.4
54.1167	18.4
40
Suppl Fig4H
length of epithelial tongue
PBS liposomes	Clodronate liposomes
PS+SW	PS+SW
92.5	36.5
80	65
81.5	54
98	46
46

[truncated: 1 more sheets: Suppl Fig 5]
